# Supplementary material for: Mild cognitive impairment identification based on motor and cognitive dual-task pooled indices
Source: PLoS One. 2023 Aug 2;18(8):e0287380. doi: 10.1371/journal.pone.0287380 (PMC10395992; doi:10.1371/journal.pone.0287380)
Supplement: S1 Data — (XLSX) [file pone.0287380.s002.xlsx]

## Sheet: Demographic and Clinical Data
Subjects Codes	Subject class	AGE	FAB Score
Subject_1	CNA	58	18
Subject_2	CNA	70	17
Subject_3	CNA	59	17
Subject_4	CNA	55	18
Subject_5	CNA	68	18
Subject_6	CNA	59	17
Subject_7	CNA	64	18
Subject_8	CNA	68	18
Subject_9	CNA	62	18
Subject_10	CNA	65	18
Subject_11	SCI	76	18
Subject_12	SCI	65	16
Subject_13	SCI	79	18
Subject_14	SCI	78	15
Subject_15	SCI	71	16
Subject_16	SCI	65	15
Subject_17	SCI	77	17
Subject_18	SCI	81	16
Subject_19	SCI	72	16
Subject_20	SCI	59	18
Subject_21	SCI	74	17
Subject_22	MCI	69	18
Subject_23	SCI	64	16
Subject_24	SCI	64	17
Subject_25	SCI	65	16
Subject_26	SCI	84	17
Subject_27	SCI	79	17
Subject_28	MCI	85	15
Subject_29	MCI	51	15
Subject_30	MCI	61	15
Subject_31	MCI	73	13
Subject_32	MCI	80	15
Subject_33	MCI	80	15
Subject_34	MCI	72	15
Subject_35	MCI	83	11
Subject_36	MCI	82	15
Subject_37	MCI	64	16
Subject_38	MCI	69	14
Subject_39	MCI	75	17
Subject_40	MCI	76	17
Subject_41	MCI	87	15
Subject_42	MCI	45	8
Subject_43	MCI	71	16
Subject_44	SCI	55	18

## Sheet: 3 Gropus PI values
	Subject class	FTAP_PI	TTHP_PI	GAIT	TAPPING	TOT
Subject_1	CNA	-0.422891	-0.0511102	-0.20045	-0.223703	0.165464
Subject_2	CNA	0.182483	-0.184298	-0.828895	0.238658	-0.224496
Subject_3	CNA	0.869677	0.873133	0.411565	0.461672	0.566797
Subject_4	CNA	0.573277	0.595696	0.469926	0.334496	0.789986
Subject_5	CNA	-0.570917	0.18607	0.300321	-0.00905515	-0.165805
Subject_6	CNA	0.204762	-1.1221	-1.01757	-0.181964	0.000682453
Subject_7	CNA	-0.976913	-0.810822	-1.65644	-0.644359	-0.175158
Subject_8	CNA	-0.845335	-0.713046	-0.227619	-0.429115	-0.846576
Subject_9	CNA	0.0109835	0.0981732	0.239895	0.0391449	0.086935
Subject_10	CNA	-0.294711	-0.427462	0.208646	-0.0657448	-0.411559
Subject_11	SCI	-0.209124	-0.482171	-0.462878	-0.17286	-0.0863547
Subject_12	SCI	0.0615822	0.0624301	0.283735	-0.122942	0.0291529
Subject_13	SCI	0.235232	0.635076	-0.00288774	0.262824	0.129592
Subject_14	SCI	-0.519222	0.118827	-0.114607	-0.0422964	-0.0347296
Subject_15	SCI	-1.32486	-2.46886	0.18597	-2.54543	-1.35523
Subject_16	SCI	-0.888587	-0.278968	0.415073	-0.245062	-0.282799
Subject_17	SCI	-0.505482	-1.25934	0.404385	-0.738453	-0.631587
Subject_18	SCI	-0.0605393	-0.570958	0.0900915	0.280836	0.150542
Subject_19	SCI	0.240487	-0.453612	-0.0845698	-0.530796	-0.182621
Subject_20	SCI	0.283438	0.563724	0.339623	0.66562	0.446608
Subject_21	SCI	-0.670958	-0.400402	0.131619	-0.255108	-0.400785
Subject_22	MCI	0.560927	0.706063	0.293031	0.815776	0.792039
Subject_23	SCI	0.138517	-0.00136322	-0.0596823	-0.0913993	-0.258752
Subject_24	SCI	-0.723081	-0.729082	-0.244714	-0.788259	-0.892618
Subject_25	SCI	-0.785705	-1.3448	-0.81069	-0.550471	-0.698594
Subject_26	SCI	0.477676	-0.142888	0.770923	0.0584758	0.172398
Subject_27	SCI	-0.540955	-0.753484	1.16661	-0.470728	-0.103395
Subject_28	MCI	0.0192683	1.2126	-0.337792	0.419323	-0.0564756
Subject_29	MCI	-0.35334	0.350826	-0.461847	-0.261352	-0.0905617
Subject_30	MCI	0.966638	0.782792	0.0429166	0.589284	0.542973
Subject_31	MCI	0.962489	0.800969	0.336391	0.68042	0.907267
Subject_32	MCI	0.902555	0.408904	-0.18676	0.511412	0.304143
Subject_33	MCI	1.22729	0.849198	0.312635	0.755181	0.509028
Subject_34	MCI	-0.198035	-0.234103	0.00315273	-0.221909	-0.375315
Subject_35	MCI	0.735702	0.2869	0.386244	0.45258	0.702668
Subject_36	MCI	-1.53529	0.884047	0.143891	-0.149624	-0.293432
Subject_37	MCI	0.423532	0.604138	0.370867	0.419708	0.466299
Subject_38	MCI	0.0770734	-0.438283	0.0763351	0.00168602	0.312544
Subject_39	MCI	0.670075	0.727101	0.0555131	0.421795	0.37297
Subject_40	MCI	0.109713	0.336791	-0.166501	0.491667	0.488578
Subject_41	MCI	0.679652	0.823571	-0.506787	0.659215	-0.411244
Subject_42	MCI	0.660979	1.65686	-0.274954	0.162683	0.310711
Subject_43	MCI	0.981682	-0.104883	0.29672	0.3856	0.406608
Subject_44	SCI	-0.82975	-0.591839	-0.0904321	-0.367425	-0.675903

## Sheet: 2 Groups PI values
	Subject class	FTAP	TTHP	GAIT	TAPPING	TOT
Subject_1	CNA	-1.14256	-0.0754674	-0.112518	-0.506753	-0.864107
Subject_2	CNA	0.333042	-0.6388	-0.520104	0.13243	0.00725519
Subject_3	CNA	0.658264	0.250674	0.388843	0.33958	-0.164608
Subject_4	CNA	0.257178	0.343722	0.0122814	0.442775	0.185717
Subject_5	CNA	-0.614245	-0.833918	0.584136	-0.817664	-0.454906
Subject_6	CNA	0.0146542	-1.02908	-1.26043	-0.473267	-0.488836
Subject_7	CNA	-0.868252	-0.514805	-0.876338	-0.871418	-0.952573
Subject_8	CNA	-0.852502	-2.02335	0.0730985	-1.93048	-0.661786
Subject_9	CNA	-0.188469	-0.526828	-0.310535	-0.406952	-0.457245
Subject_10	CNA	-0.427526	-1.04752	0.291834	-0.667945	-0.348721
Subject_22	MCI	0.59691	0.822365	0.166507	0.961943	0.262222
Subject_28	MCI	-0.0833775	0.852302	-0.288436	0.420154	0.302298
Subject_29	MCI	-0.579412	-0.723236	-0.318537	-0.754557	0.0473196
Subject_30	MCI	0.512299	0.233525	0.80664	0.42582	0.446603
Subject_31	MCI	0.529349	0.384227	-0.0198377	0.240142	0.397684
Subject_32	MCI	0.642107	0.553056	-0.0112621	0.553926	0.323797
Subject_33	MCI	0.954113	0.350101	0.391966	0.666949	0.255425
Subject_34	MCI	-0.358066	-0.539972	-0.137897	-0.597449	0.174916
Subject_35	MCI	0.399834	0.22273	0.133513	0.261664	0.3934
Subject_36	MCI	-1.34744	0.897257	-0.0531883	-0.560869	-0.85936
Subject_37	MCI	0.296484	0.56187	0.384818	0.392662	-0.081828
Subject_38	MCI	0.245844	-0.451152	0.0156398	0.287545	-0.0157515
Subject_39	MCI	0.431807	0.668814	-0.00314079	0.327903	0.365988
Subject_40	MCI	-0.237574	0.0384674	0.339145	0.418435	0.588736
Subject_41	MCI	0.553032	0.879591	0.719619	0.636515	0.0896995
Subject_42	MCI	-0.233731	1.4561	-0.43711	0.764614	1.12935
Subject_43	MCI	0.508239	-0.110677	0.0412962	0.314299	0.379304
